# Supplementary material for: Effect of Trap Color on Captures of Bark- and Wood-Boring Beetles (Coleoptera; Buprestidae and Scolytinae) and Associated Predators
Source: Insects. 2020 Oct 30;11(11):749. doi: 10.3390/insects11110749 (PMC7694114; doi:10.3390/insects11110749)
Supplement: Supplementary file 1 [file insects-11-00749-s001.zip]

Archive with 6 entries (6 files):
- Compressed_Supplementary_files/Figure_S1.docx
- Compressed_Supplementary_files/Figure_S2.docx
- Compressed_Supplementary_files/Table_S1.docx
- Compressed_Supplementary_files/Table_S2.docx
- Compressed_Supplementary_files/Table_S3.docx
- Compressed_Supplementary_files/Table_S4.docx
